# Supplementary material for: 14-3-3 Proteins and the Plasma Membrane H+-ATPase Are Involved in Maize (Zea mays) Magnetic Induction
Source: Plants (Basel). 2023 Aug 7;12(15):2887. doi: 10.3390/plants12152887 (PMC10421175; doi:10.3390/plants12152887)
Supplement: Supplementary file 1 [file plants-12-02887-s001.zip]

Archive with 1 entries (1 files):
- plants-2515579-supplementary.pdf
